# Supplementary material for: Effect of UV Irradiation of Pre-Gel Solutions on the Formation of Collagen Gel Tubes
Source: Gels. 2023 Jun 2;9(6):458. doi: 10.3390/gels9060458 (PMC10298169; doi:10.3390/gels9060458)
Supplement: Supplementary file 1 [file gels-09-00458-s001.zip]

Archive with 1 entries (1 files):
- gels-2398374-supplementary.pdf
